# Supplementary material for: Telomerase RNA structural heterogeneity in living human cells detected by DMS-MaPseq
Source: Nat Commun. 2025 Jan 22;16:925. doi: 10.1038/s41467-025-56149-6 (PMC11754830; doi:10.1038/s41467-025-56149-6)
Supplement: Supplementary file 4 — Source Data [file 41467_2025_56149_MOESM4_ESM.xlsx]

## Sheet: Figure 2a
Figure 2a
Nucleotide	DMS Reactivity Rep 1	DMS Reactivity Rep 2	DMS Reactivity Rep 3	DMS Reactivity Rep 4	Mean DMS Reactivity	SD	N
22	NaN	NaN	NaN	NaN	NaN	NaN	0
23	NaN	NaN	NaN	NaN	NaN	NaN	0
24	0	0.205	0	0.083	NaN	NaN	0
25	NaN	NaN	NaN	NaN	NaN	NaN	0
26	NaN	NaN	NaN	NaN	NaN	NaN	0
27	NaN	NaN	NaN	NaN	NaN	NaN	0
28	NaN	NaN	NaN	NaN	NaN	NaN	0
29	NaN	NaN	NaN	NaN	NaN	NaN	0
30	NaN	NaN	NaN	NaN	NaN	NaN	0
31	NaN	NaN	NaN	NaN	NaN	NaN	0
32	NaN	NaN	NaN	NaN	NaN	NaN	0
33	NaN	NaN	NaN	NaN	NaN	NaN	0
34	NaN	NaN	NaN	NaN	NaN	NaN	0
35	0.095	0.139	0.093	0.084	NaN	NaN	0
36	0	0.121	0	0	NaN	NaN	0
37	0	0	0.074	0.076	NaN	NaN	0
38	NaN	NaN	NaN	NaN	NaN	NaN	0
39	NaN	NaN	NaN	NaN	NaN	NaN	0
40	NaN	NaN	NaN	NaN	NaN	NaN	0
41	NaN	NaN	NaN	NaN	NaN	NaN	0
42	NaN	NaN	NaN	NaN	NaN	NaN	0
43	NaN	NaN	NaN	NaN	NaN	NaN	0
44	NaN	NaN	NaN	NaN	NaN	NaN	0
45	NaN	NaN	NaN	NaN	0.072	0.0969158	4
46	1	1	1	1	NaN	NaN	0
47	NaN	NaN	NaN	NaN	NaN	NaN	0
48	0.457	0.704	0.677	0.666	NaN	NaN	0
49	0.677	0.82	0.656	0.745	NaN	NaN	0
50	0.74	0.755	0.742	0.646	NaN	NaN	0
51	0.489	0.538	0.518	0.572	NaN	NaN	0
52	0.387	0.26	0.27	0.248	NaN	NaN	0
53	NaN	NaN	NaN	NaN	NaN	NaN	0
54	0.903	0.875	0.826	0.893	NaN	NaN	0
55	0.995	1	0.909	0.914	NaN	NaN	0
56	1	1	1	1	0.10275	0.0246357	4
57	NaN	NaN	NaN	NaN	0.03025	0.0605	4
58	NaN	NaN	NaN	NaN	0.0375	0.043309	4
59	0.94	0.979	0.82	0.681	NaN	NaN	0
60	NaN	NaN	NaN	NaN	NaN	NaN	0
61	0.434	0.516	0.438	0.507	NaN	NaN	0
62	0.276	0.259	0.226	0.243	NaN	NaN	0
63	NaN	NaN	NaN	NaN	NaN	NaN	0
64	NaN	NaN	NaN	NaN	NaN	NaN	0
65	NaN	NaN	NaN	NaN	NaN	NaN	0
66	0.356	0.45	0.369	0.368	NaN	NaN	0
67	NaN	NaN	NaN	NaN	1	0	4
68	NaN	NaN	NaN	NaN	NaN	NaN	0
69	0.548	0.55	0.493	0.48	0.626	0.113792	4
70	NaN	NaN	NaN	NaN	0.7245	0.0741373	4
71	NaN	NaN	NaN	NaN	0.72075	0.0502751	4
72	0.285	0.313	0.288	0.354	0.52925	0.0348843	4
73	NaN	NaN	NaN	NaN	0.29125	0.0644638	4
74	0.395	0.407	0.382	0.296	NaN	NaN	0
75	0.345	0.405	0.329	0.332	0.87425	0.0341894	4
76	NaN	NaN	NaN	NaN	0.9545	0.049736	4
77	NaN	NaN	NaN	NaN	1	0	4
78	NaN	NaN	NaN	NaN	NaN	NaN	0
79	0.327	0.35	0.359	0.301	NaN	NaN	0
80	NaN	NaN	NaN	NaN	0.855	0.134291	4
81	NaN	NaN	NaN	NaN	NaN	NaN	0
82	NaN	NaN	NaN	NaN	0.47375	0.043775	4
83	NaN	NaN	NaN	NaN	0.251	0.0214321	4
84	NaN	NaN	NaN	NaN	NaN	NaN	0
85	0.877	0.936	0.933	0.742	NaN	NaN	0
86	NaN	NaN	NaN	NaN	NaN	NaN	0
87	1	1	1	1	0.38575	0.0432387	4
88	1	1	1	1	NaN	NaN	0
89	0	0	0	0	NaN	NaN	0
90	0	0	0	0	0.51775	0.0364817	4
91	NaN	NaN	NaN	NaN	NaN	NaN	0
92	0	0	0	0	NaN	NaN	0
93	NaN	NaN	NaN	NaN	0.31	0.0319061	4
94	0	0	0	0	NaN	NaN	0
95	NaN	NaN	NaN	NaN	0.37	0.0503786	4
96	0	0	0	0	0.35275	0.0355188	4
97	NaN	NaN	NaN	NaN	NaN	NaN	0
98	NaN	NaN	NaN	NaN	NaN	NaN	0
99	NaN	NaN	NaN	NaN	NaN	NaN	0
100	NaN	NaN	NaN	NaN	0.33425	0.0259406	4
101	NaN	NaN	NaN	NaN	NaN	NaN	0
102	NaN	NaN	NaN	NaN	NaN	NaN	0
103	NaN	NaN	NaN	NaN	NaN	NaN	0
104	0.25	0.292	0.262	0.24	NaN	NaN	0
105	NaN	NaN	NaN	NaN	NaN	NaN	0
106	1	1	1	1	0.872	0.0908148	4
107	NaN	NaN	NaN	NaN	NaN	NaN	0
108	0.206	0.251	0.197	0.196	1	0	4
109	NaN	NaN	NaN	NaN	1	0	4
110	NaN	NaN	NaN	NaN	0	0	4
111	0.104	0.136	0.124	0.1	0	0	4
112	0.105	0	0.112	0.093	NaN	NaN	0
113	NaN	NaN	NaN	NaN	0	0	4
114	NaN	NaN	NaN	NaN	NaN	NaN	0
115	NaN	NaN	NaN	NaN	0	0	4
116	0	0	0	0	NaN	NaN	0
117	0	0	0	0	0	0	4
118	NaN	NaN	NaN	NaN	NaN	NaN	0
119	0	0	0	0	NaN	NaN	0
120	NaN	NaN	NaN	NaN	NaN	NaN	0
121	NaN	NaN	NaN	NaN	NaN	NaN	0
122	NaN	NaN	NaN	NaN	NaN	NaN	0
123	0.094	0	0.091	0.092	NaN	NaN	0
124	NaN	NaN	NaN	NaN	NaN	NaN	0
125	NaN	NaN	NaN	NaN	0.261	0.0225389	4
126	0.261	0.331	0.314	0.305	NaN	NaN	0
127	0.178	0.265	0.243	0.345	1	0	4
128	0.16	0.199	0.196	0.241	NaN	NaN	0
129	0.122	0.186	0.141	0.091	0.2125	0.0260576	4
130	NaN	NaN	NaN	NaN	NaN	NaN	0
131	0.116	0.136	0.114	0	NaN	NaN	0
132	0.502	0.539	0.536	0.522	0.116	0.0169706	4
133	NaN	NaN	NaN	NaN	0.0775	0.052259	4
134	0.313	0.379	0.313	0.308	NaN	NaN	0
135	NaN	NaN	NaN	NaN	NaN	NaN	0
136	NaN	NaN	NaN	NaN	NaN	NaN	0
137	0	0	0	0.068	0	0	4
138	0.183	0.144	0.149	0.112	0	0	4
139	NaN	NaN	NaN	NaN	NaN	NaN	0
140	NaN	NaN	NaN	NaN	0	0	4
141	0.443	0.495	0.424	0.35	NaN	NaN	0
142	0.103	0.154	0.094	0.092	NaN	NaN	0
143	NaN	NaN	NaN	NaN	NaN	NaN	0
144	0	0	0	0	0.06925	0.0461835	4
145	0	0	0	0	NaN	NaN	0
146	NaN	NaN	NaN	NaN	NaN	NaN	0
147	NaN	NaN	NaN	NaN	0.30275	0.0298482	4
148	0.348	0.333	0.211	0.263	0.25775	0.0689027	4
149	0.436	0.39	0.322	0.415	0.199	0.0331361	4
150	1	1	0.348	0.89	0.135	0.0397576	4
151	1	1	0.759	1	NaN	NaN	0
152	0.813	0.789	0.471	0.782	0.0915	0.0618035	4
153	NaN	NaN	NaN	NaN	0.52475	0.0168795	4
154	NaN	NaN	NaN	NaN	NaN	NaN	0
155	NaN	NaN	NaN	NaN	0.32825	0.0339153	4
156	0.704	0.652	0.437	0.655	NaN	NaN	0
157	0.731	0.728	0.597	0.911	NaN	NaN	0
158	NaN	NaN	NaN	NaN	0.017	0.034	4
159	NaN	NaN	NaN	NaN	0.147	0.0290631	4
160	1	0.998	1	1	NaN	NaN	0
161	NaN	NaN	NaN	NaN	NaN	NaN	0
162	0.833	0.841	0.689	0.698	0.428	0.0600389	4
163	NaN	NaN	NaN	NaN	0.11075	0.0292276	4
164	0.865	0.92	0.629	0.554	NaN	NaN	0
165	NaN	NaN	NaN	NaN	0	0	4
166	0.682	0.704	0.7	0.629	0	0	4
167	0.914	0.925	0.996	1	NaN	NaN	0
168	0.602	0.645	0.706	0.56	NaN	NaN	0
169	0.899	0.904	1	0.913	0.28875	0.0637096	4
170	0.865	0.953	1	0.989	0.39075	0.0495404	4
171	0	0	0	0	0.8095	0.312006	4
172	0	0	0	0	0.93975	0.1205	4
173	0	0	0	0	0.71375	0.162377	4
174	0	0	0	0	NaN	NaN	0
175	0	0	0	0	NaN	NaN	0
176	0.087	0.107	0	0.08	NaN	NaN	0
177	NaN	NaN	NaN	NaN	0.612	0.119077	4
178	NaN	NaN	NaN	NaN	0.74175	0.128974	4
179	NaN	NaN	NaN	NaN	NaN	NaN	0
180	0.152	0.172	0.13	0.133	NaN	NaN	0
181	0.141	0.16	0.156	0.169	0.9995	0.001	4
182	NaN	NaN	NaN	NaN	NaN	NaN	0
183	0.164	0	0.108	0.077	0.76525	0.0829955	4
184	NaN	NaN	NaN	NaN	NaN	NaN	0
185	NaN	NaN	NaN	NaN	0.742	0.177882	4
186	1	1	1	1	NaN	NaN	0
187	NaN	NaN	NaN	NaN	0.67875	0.0345193	4
188	NaN	NaN	NaN	NaN	0.95875	0.0455732	4
189	NaN	NaN	NaN	NaN	0.62825	0.0623772	4
190	0.181	0.204	0.09	0.082	0.929	0.0476865	4
191	0	0	0	0	0.95175	0.0612175	4
192	0.963	0.788	0.654	0.487	0	0	4
193	NaN	NaN	NaN	NaN	0	0	4
194	NaN	NaN	NaN	NaN	0	0	4
195	NaN	NaN	NaN	NaN	0	0	4
196	0.662	0.622	0.446	0.33	0	0	4
197	NaN	NaN	NaN	NaN	0.0685	0.0470779	4
198	0	0	0	0	NaN	NaN	0
199	0	0	0	0	NaN	NaN	0
200	0	0	0	0	NaN	NaN	0
201	0	0	0	0	0.14675	0.0194487	4
202	NaN	NaN	NaN	NaN	0.1565	0.0116762	4
203	0	0.142	0	0	NaN	NaN	0
204	0	0.144	0	0	0.08725	0.0684075	4

## Sheet: Figure 2b
Figure 2b
Nucleotide	DMS Reactivity Rep 1
22	NaN
23	NaN
24	0
25	NaN
26	NaN
27	NaN
28	NaN
29	NaN
30	NaN
31	NaN
32	NaN
33	NaN
34	NaN
35	0.095
36	0
37	0
38	NaN
39	NaN
40	NaN
41	NaN
42	NaN
43	NaN
44	NaN
45	NaN
46	1
47	NaN
48	0.457
49	0.677
50	0.74
51	0.489
52	0.387
53	NaN
54	0.903
55	0.995
56	1
57	NaN
58	NaN
59	0.94
60	NaN
61	0.434
62	0.276
63	NaN
64	NaN
65	NaN
66	0.356
67	NaN
68	NaN
69	0.548
70	NaN
71	NaN
72	0.285
73	NaN
74	0.395
75	0.345
76	NaN
77	NaN
78	NaN
79	0.327
80	NaN
81	NaN
82	NaN
83	NaN
84	NaN
85	0.877
86	NaN
87	1
88	1
89	0
90	0
91	NaN
92	0
93	NaN
94	0
95	NaN
96	0
97	NaN
98	NaN
99	NaN
100	NaN
101	NaN
102	NaN
103	NaN
104	0.25
105	NaN
106	1
107	NaN
108	0.206
109	NaN
110	NaN
111	0.104
112	0.105
113	NaN
114	NaN
115	NaN
116	0
117	0
118	NaN
119	0
120	NaN
121	NaN
122	NaN
123	0.094
124	NaN
125	NaN
126	0.261
127	0.178
128	0.16
129	0.122
130	NaN
131	0.116
132	0.502
133	NaN
134	0.313
135	NaN
136	NaN
137	0
138	0.183
139	NaN
140	NaN
141	0.443
142	0.103
143	NaN
144	0
145	0
146	NaN
147	NaN
148	0.348
149	0.436
150	1
151	1
152	0.813
153	NaN
154	NaN
155	NaN
156	0.704
157	0.731
158	NaN
159	NaN
160	1
161	NaN
162	0.833
163	NaN
164	0.865
165	NaN
166	0.682
167	0.914
168	0.602
169	0.899
170	0.865
171	0
172	0
173	0
174	0
175	0
176	0.087
177	NaN
178	NaN
179	NaN
180	0.152
181	0.141
182	NaN
183	0.164
184	NaN
185	NaN
186	1
187	NaN
188	NaN
189	NaN
190	0.181
191	0
192	0.963
193	NaN
194	NaN
195	NaN
196	0.662
197	NaN
198	0
199	0
200	0
201	0
202	NaN
203	0
204	0

## Sheet: Figure 3a
Figure 3a
Nucleotide	DMS Reactivity Rep 1	DMS Reactivity Rep 2	DMS Reactivity Rep 3	DMS Reactivity Rep 4	Mean DMS Reactivity	SD	N
213	NaN	NaN	NaN	NaN	NaN	NaN	0
214	NaN	NaN	NaN	NaN	NaN	NaN	0
215	0	0	0	0	0	0	4
216	NaN	NaN	NaN	NaN	NaN	NaN	0
217	NaN	NaN	NaN	NaN	NaN	NaN	0
218	0	0	0	0	0	0	4
219	NaN	NaN	NaN	NaN	NaN	NaN	0
220	NaN	NaN	NaN	NaN	NaN	NaN	0
221	NaN	NaN	NaN	NaN	NaN	NaN	0
222	NaN	NaN	NaN	NaN	NaN	NaN	0
223	0	0.092	0	0.061	0.03825	0.0459447	4
224	NaN	NaN	NaN	NaN	NaN	NaN	0
225	0	0	0	0	0	0	4
226	0	0	0	0	0	0	4
227	NaN	NaN	NaN	NaN	NaN	NaN	0
228	NaN	NaN	NaN	NaN	NaN	NaN	0
229	0.092	0.151	0.089	0	0.083	0.0622629	4
230	0	0	0	0	0	0	4
231	0	0	0	0	0	0	4
232	1	1	1	1	1	0	4
233	NaN	NaN	NaN	NaN	NaN	NaN	0
234	0	0	0	0	0	0	4
235	0	0	0	0	0	0	4
236	0	0	0	0	0	0	4
237	0	0	0	0	0	0	4
238	0	0	0	0	0	0	4
239	NaN	NaN	NaN	NaN	NaN	NaN	0
240	0.12	0.128	0.127	0.132	0.12675	0.00499166	4
241	0.333	0.309	0.386	0.287	0.32875	0.0425392	4
242	0.8	0.83	0.679	0.65	0.73975	0.0885452	4
243	0	0	0	0	0	0	4
244	0	0	0	0	0	0	4
245	0	0	0	0	0	0	4
246	NaN	NaN	NaN	NaN	NaN	NaN	0
247	0.225	0.266	0.244	0.187	0.2305	0.0334913	4
248	1	1	1	0.807	0.95175	0.0965	4
249	NaN	NaN	NaN	NaN	NaN	NaN	0
250	NaN	NaN	NaN	NaN	NaN	NaN	0
251	NaN	NaN	NaN	NaN	NaN	NaN	0
252	0.687	0.637	0.965	0.852	0.78525	0.150993	4
253	NaN	NaN	NaN	NaN	NaN	NaN	0
254	NaN	NaN	NaN	NaN	NaN	NaN	0
255	0.144	0.157	0.154	0.132	0.14675	0.0112953	4
256	0	0	0	0	0	0	4
257	NaN	NaN	NaN	NaN	NaN	NaN	0
258	0	0.099	0.076	0.062	0.05925	0.0423428	4
259	NaN	NaN	NaN	NaN	NaN	NaN	0
260	NaN	NaN	NaN	NaN	NaN	NaN	0
261	NaN	NaN	NaN	NaN	NaN	NaN	0
262	0.545	0.618	0.414	0.348	0.48125	0.122533	4
263	NaN	NaN	NaN	NaN	NaN	NaN	0
264	NaN	NaN	NaN	NaN	NaN	NaN	0
265	0	0	0	0	0	0	4
266	1	1	1	1	1	0	4
267	0.739	0.63	0.568	0.456	0.59825	0.118278	4
268	NaN	NaN	NaN	NaN	NaN	NaN	0
269	NaN	NaN	NaN	NaN	NaN	NaN	0
270	NaN	NaN	NaN	NaN	NaN	NaN	0
271	NaN	NaN	NaN	NaN	NaN	NaN	0
272	0	0	0	0	0	0	4
273	NaN	NaN	NaN	NaN	NaN	NaN	0
274	NaN	NaN	NaN	NaN	NaN	NaN	0
275	0	0	0	0	0	0	4
276	NaN	NaN	NaN	NaN	NaN	NaN	0
277	1	1	1	1	1	0	4
278	0.63	0.594	0.547	0.454	0.55625	0.0761681	4
279	NaN	NaN	NaN	NaN	NaN	NaN	0
280	NaN	NaN	NaN	NaN	NaN	NaN	0
281	0.103	0.093	0.231	0.189	0.154	0.0670224	4
282	NaN	NaN	NaN	NaN	NaN	NaN	0
283	NaN	NaN	NaN	NaN	NaN	NaN	0
284	0	0	0	0	0	0	4
285	0.797	0.789	0.996	1	0.8955	0.118413	4
286	0.146	0.194	0.174	0.156	0.1675	0.0211266	4
287	0.123	0.17	0.154	0.134	0.14525	0.0209026	4
288	0.144	0.149	0.15	0.139	0.1455	0.00506623	4
289	1	1	1	1	1	0	4
290	1	1	1	1	1	0	4
291	NaN	NaN	NaN	NaN	NaN	NaN	0
292	NaN	NaN	NaN	NaN	NaN	NaN	0
293	0	0	0	0	0	0	4
294	0	0	0	0	0	0	4
295	0.208	0.224	0.239	0.189	0.215	0.0214631	4
296	0	0	0	0	0	0	4
297	0	0	0	0	0	0	4
298	NaN	NaN	NaN	NaN	NaN	NaN	0
299	0.232	0.247	0.211	0.155	0.21125	0.040302	4
300	NaN	NaN	NaN	NaN	NaN	NaN	0
301	0.51	0.416	0.627	0.544	0.52425	0.0873093	4
302	0.403	0.28	0.458	0.408	0.38725	0.0756896	4
303	NaN	NaN	NaN	NaN	NaN	NaN	0
304	0.448	0.344	0.501	0.371	0.416	0.0717821	4
305	NaN	NaN	NaN	NaN	NaN	NaN	0
306	NaN	NaN	NaN	NaN	NaN	NaN	0
307	NaN	NaN	NaN	NaN	NaN	NaN	0
308	NaN	NaN	NaN	NaN	NaN	NaN	0
309	NaN	NaN	NaN	NaN	NaN	NaN	0
310	NaN	NaN	NaN	NaN	NaN	NaN	0
311	0	0	0.077	0.068	0.03625	0.0420188	4
312	NaN	NaN	NaN	NaN	NaN	NaN	0
313	0.266	0.283	0.296	0.253	0.2745	0.0188768	4
314	NaN	NaN	NaN	NaN	NaN	NaN	0
315	NaN	NaN	NaN	NaN	NaN	NaN	0
316	NaN	NaN	NaN	NaN	NaN	NaN	0
317	0.753	0.791	0.707	0.652	0.72575	0.0599743	4
318	0.379	0.404	0.472	0.416	0.41775	0.0393139	4
319	NaN	NaN	NaN	NaN	NaN	NaN	0
320	0.279	0.318	0.319	0.279	0.29875	0.022809	4
321	0.17	0.209	0.21	0.137	0.1815	0.0350286	4
322	NaN	NaN	NaN	NaN	NaN	NaN	0
323	0	0	0	0	0	0	4
324	NaN	NaN	NaN	NaN	NaN	NaN	0
325	NaN	NaN	NaN	NaN	NaN	NaN	0
326	NaN	NaN	NaN	NaN	NaN	NaN	0
327	NaN	NaN	NaN	NaN	NaN	NaN	0
328	0.388	0.398	0.367	0.342	0.37375	0.0247975	4
329	NaN	NaN	NaN	NaN	NaN	NaN	0
330	0.665	0.821	0.827	0.821	0.7835	0.0790506	4
331	NaN	NaN	NaN	NaN	NaN	NaN	0
332	0	0	0	0	0	0	4
333	NaN	NaN	NaN	NaN	NaN	NaN	0
334	NaN	NaN	NaN	NaN	NaN	NaN	0
335	NaN	NaN	NaN	NaN	NaN	NaN	0
336	NaN	NaN	NaN	NaN	NaN	NaN	0
337	NaN	NaN	NaN	NaN	NaN	NaN	0
338	0	0	0	0	0	0	4
339	NaN	NaN	NaN	NaN	NaN	NaN	0
340	0.521	0.459	0.57	0.446	0.499	0.0575442	4
341	NaN	NaN	NaN	NaN	NaN	NaN	0
342	NaN	NaN	NaN	NaN	NaN	NaN	0
343	NaN	NaN	NaN	NaN	NaN	NaN	0
344	0	0	0	0	0	0	4
345	NaN	NaN	NaN	NaN	NaN	NaN	0
346	0.104	0.105	0	0	0.05225	0.0603345	4
347	NaN	NaN	NaN	NaN	NaN	NaN	0
348	NaN	NaN	NaN	NaN	NaN	NaN	0
349	NaN	NaN	NaN	NaN	NaN	NaN	0
350	NaN	NaN	NaN	NaN	NaN	NaN	0
351	0.76	0.801	0.7	0.598	0.71475	0.0881944	4
352	0.725	0.669	0.787	0.659	0.71	0.0589802	4
353	NaN	NaN	NaN	NaN	NaN	NaN	0
354	NaN	NaN	NaN	NaN	NaN	NaN	0
355	0	0	0	0	0	0	4
356	0	0	0	0.057	0.01425	0.0285	4
357	NaN	NaN	NaN	NaN	NaN	NaN	0
358	NaN	NaN	NaN	NaN	NaN	NaN	0
359	NaN	NaN	NaN	NaN	NaN	NaN	0
360	1	1	1	1	1	0	4
361	1	1	1	1	1	0	4
362	NaN	NaN	NaN	NaN	NaN	NaN	0
363	NaN	NaN	NaN	NaN	NaN	NaN	0
364	0	0	0	0	0	0	4
365	0	0	0	0	0	0	4
366	NaN	NaN	NaN	NaN	NaN	NaN	0
367	0	0	0	0	0	0	4
368	0	0	0	0	0	0	4

## Sheet: Figure 3b
Figure 3b
Nucleotide	DMS Reactivity Rep 1
213	NaN
214	NaN
215	0
216	NaN
217	NaN
218	0
219	NaN
220	NaN
221	NaN
222	NaN
223	0
224	NaN
225	0
226	0
227	NaN
228	NaN
229	0.092
230	0
231	0
232	1
233	NaN
234	0
235	0
236	0
237	0
238	0
239	NaN
240	0.12
241	0.333
242	0.8
243	0
244	0
245	0
246	NaN
247	0.225
248	1
249	NaN
250	NaN
251	NaN
252	0.687
253	NaN
254	NaN
255	0.144
256	0
257	NaN
258	0
259	NaN
260	NaN
261	NaN
262	0.545
263	NaN
264	NaN
265	0
266	1
267	0.739
268	NaN
269	NaN
270	NaN
271	NaN
272	0
273	NaN
274	NaN
275	0
276	NaN
277	1
278	0.63
279	NaN
280	NaN
281	0.103
282	NaN
283	NaN
284	0
285	0.797
286	0.146
287	0.123
288	0.144
289	1
290	1
291	NaN
292	NaN
293	0
294	0
295	0.208
296	0
297	0
298	NaN
299	0.232
300	NaN
301	0.51
302	0.403
303	NaN
304	0.448
305	NaN
306	NaN
307	NaN
308	NaN
309	NaN
310	NaN
311	0
312	NaN
313	0.266
314	NaN
315	NaN
316	NaN
317	0.753
318	0.379
319	NaN
320	0.279
321	0.17
322	NaN
323	0
324	NaN
325	NaN
326	NaN
327	NaN
328	0.388
329	NaN
330	0.665
331	NaN
332	0
333	NaN
334	NaN
335	NaN
336	NaN
337	NaN
338	0
339	NaN
340	0.521
341	NaN
342	NaN
343	NaN
344	0
345	NaN
346	0.104
347	NaN
348	NaN
349	NaN
350	NaN
351	0.76
352	0.725
353	NaN
354	NaN
355	0
356	0
357	NaN
358	NaN
359	NaN
360	1
361	1
362	NaN
363	NaN
364	0
365	0
366	NaN
367	0
368	0

## Sheet: Figure 4a
Figure 4a
hTR Domain	Rep 1	Rep 2	Rep 3	Rep 4	Rep 5
t/PK AUROC	0.9267	0.9228	0.9193	0.9193	0.9132
CR4/5 AUROC	0.8981	0.8944	0.9174	0.8993

## Sheet: Figure 4b
Figure 4b
Rep 1			Rep 2			Rep 3			Rep 4
False Positive Rate	True Positive Rate		False Positive Rate	True Positive Rate		False Positive Rate	True Positive Rate		False Positive Rate	True Positive Rate
0	0		0	0		0	0		0	0
0	0.214286		0	0.214286		0	0.214286		0	0.214286
0	0.238095		0	0.238095		0	0.238095		0	0.238095
0	0.261905		0	0.261905		0	0.261905		0	0.261905
0	0.285714		0	0.285714		0	0.285714		0	0.285714
0	0.309524		0	0.309524		0	0.309524		0	0.309524
0	0.333333		0	0.333333		0	0.333333		0	0.333333
0	0.357143		0	0.357143		0	0.357143		0	0.357143
0	0.380952		0	0.380952		0	0.380952		0	0.380952
0	0.428571		0	0.404762		0	0.404762		0	0.404762
0	0.452381		0	0.428571		0	0.428571		0	0.428571
0	0.47619		0	0.452381		0	0.452381		0	0.452381
0	0.5		0	0.47619		0	0.47619		0	0.47619
0	0.52381		0	0.5		0	0.5		0	0.5
0	0.547619		0	0.52381		0	0.52381		0	0.52381
0	0.571429		0	0.547619		0	0.547619		0	0.547619
0	0.595238		0	0.595238		0	0.571429		0	0.571429
0.0222222	0.595238		0	0.619048		0	0.595238		0	0.595238
0.0222222	0.619048		0	0.642857		0	0.619048		0	0.619048
0.0444444	0.619048		0.0222222	0.642857		0.0222222	0.619048		0	0.642857
0.0444444	0.642857		0.0444444	0.642857		0.0222222	0.642857		0	0.666667
0.0444444	0.666667		0.0444444	0.666667		0.0444444	0.642857		0	0.690476
0.0444444	0.690476		0.0444444	0.690476		0.0444444	0.666667		0	0.714286
0.0444444	0.714286		0.0444444	0.714286		0.0444444	0.690476		0.0222222	0.714286
0.0444444	0.738095		0.0444444	0.738095		0.0444444	0.714286		0.0222222	0.738095
0.0444444	0.761905		0.0666667	0.738095		0.0444444	0.738095		0.0444444	0.738095
0.0444444	0.785714		0.0666667	0.761905		0.0666667	0.738095		0.0666667	0.738095
0.0444444	0.809524		0.0666667	0.785714		0.0888889	0.738095		0.0666667	0.761905
0.0666667	0.809524		0.0666667	0.809524		0.0888889	0.761905		0.0888889	0.761905
0.0666667	0.833333		0.0666667	0.833333		0.0888889	0.785714		0.0888889	0.785714
0.0666667	0.857143		0.0888889	0.833333		0.0888889	0.809524		0.111111	0.785714
0.0888889	0.857143		0.0888889	0.857143		0.111111	0.809524		0.111111	0.809524
0.0888889	0.880952		0.111111	0.857143		0.111111	0.833333		0.133333	0.809524
0.111111	0.880952		0.133333	0.857143		0.133333	0.833333		0.155556	0.809524
0.111111	0.904762		0.133333	0.880952		0.133333	0.857143		0.155556	0.833333
0.133333	0.904762		0.155556	0.880952		0.133333	0.880952		0.155556	0.857143
0.133333	0.928571		0.155556	0.904762		0.155556	0.880952		0.155556	0.880952
0.155556	0.928571		0.155556	0.928571		0.155556	0.904762		0.155556	0.904762
0.177778	0.928571		0.177778	0.928571		0.155556	0.928571		0.177778	0.904762
0.2	0.928571		0.2	0.928571		0.177778	0.928571		0.177778	0.928571
0.222222	0.928571		0.222222	0.928571		0.2	0.928571		0.2	0.928571
0.244444	0.928571		0.244444	0.928571		0.222222	0.928571		0.222222	0.928571
0.266667	0.928571		0.266667	0.928571		0.244444	0.928571		0.244444	0.928571
0.288889	0.928571		0.288889	0.928571		0.266667	0.928571		0.266667	0.928571
0.311111	0.928571		0.311111	0.928571		0.288889	0.928571		0.288889	0.928571
0.333333	0.928571		0.333333	0.928571		0.311111	0.928571		0.311111	0.928571
0.355556	0.928571		0.377778	0.928571		0.333333	0.928571		0.355556	0.928571
0.377778	0.928571		0.4	0.928571		0.355556	0.928571		0.377778	0.928571
0.4	0.928571		0.422222	0.928571		0.377778	0.928571		0.4	0.928571
0.422222	0.928571		0.466667	0.928571		0.4	0.928571		0.422222	0.928571
0.444444	0.928571		0.488889	0.928571		0.422222	0.928571		0.444444	0.928571
0.466667	0.928571		0.511111	0.928571		0.444444	0.928571		0.466667	0.928571
0.488889	0.928571		1	1		0.466667	0.928571		0.488889	0.928571
1	1					0.488889	0.928571		0.511111	0.928571
						1	1		0.533333	0.928571
									1	1

## Sheet: Figure 4c
Figure 4c
Rep 1			Rep 2			Rep 3			Rep 4
False Positive Rate	True Positive Rate		False Positive Rate	True Positive Rate		False Positive Rate	True Positive Rate		False Positive Rate	True Positive Rate
0	0		0	0		0	0		0	0
0	0.266667		0	0.266667		0	0.266667		0	0.266667
0	0.3		0	0.3		0	0.3		0	0.3
0	0.333333		0	0.333333		0	0.333333		0	0.333333
0	0.366667		0	0.366667		0	0.366667		0	0.366667
0	0.4		0	0.4		0	0.4		0	0.4
0	0.433333		0	0.433333		0	0.433333		0	0.433333
0	0.466667		0	0.466667		0	0.466667		0	0.466667
0	0.5		0	0.5		0	0.5		0	0.5
0	0.533333		0	0.533333		0	0.533333		0	0.533333
0	0.566667		0	0.566667		0	0.566667		0	0.566667
0	0.6		0	0.6		0	0.6		0	0.6
0	0.633333		0	0.633333		0	0.633333		0	0.633333
0	0.666667		0	0.666667		0.0222222	0.633333		0	0.666667
0.0222222	0.666667		0	0.7		0.0222222	0.666667		0.0222222	0.666667
0.0444444	0.666667		0	0.733333		0.0444444	0.666667		0.0444444	0.666667
0.0444444	0.7		0.0222222	0.733333		0.0444444	0.7		0.0444444	0.7
0.0444444	0.733333		0.0222222	0.766667		0.0444444	0.733333		0.0444444	0.733333
0.0444444	0.766667		0.0222222	0.8		0.0444444	0.766667		0.0444444	0.766667
0.0444444	0.8		0.0444444	0.8		0.0444444	0.8		0.0444444	0.8
0.0666667	0.8		0.0666667	0.8		0.0666667	0.8		0.0666667	0.8
0.0888889	0.8		0.0888889	0.8		0.0888889	0.8		0.111111	0.8
0.111111	0.8		0.111111	0.8		0.111111	0.8		0.133333	0.8
0.133333	0.8		0.133333	0.8		0.133333	0.8		0.155556	0.8
0.133333	0.833333		0.133333	0.833333		0.155556	0.8		0.177778	0.8
0.155556	0.833333		0.155556	0.833333		0.155556	0.833333		0.2	0.8
0.177778	0.866667		0.177778	0.833333		0.177778	0.833333		0.2	0.833333
0.2	0.866667		0.177778	0.866667		0.2	0.866667		0.222222	0.833333
0.222222	0.866667		0.2	0.866667		0.222222	0.866667		0.244444	0.866667
0.244444	0.866667		0.222222	0.866667		0.244444	0.866667		0.266667	0.866667
0.266667	0.866667		0.244444	0.866667		0.266667	0.866667		0.288889	0.866667
0.288889	0.866667		0.266667	0.866667		0.288889	0.866667		0.288889	0.9
1	1		0.288889	0.866667		0.311111	0.866667		0.288889	0.933333
			0.311111	0.866667		1	1		1	1
			0.311111	0.9
			1	1

## Sheet: Figure 5a
Figure 5a
Rep 1
Nucleotide	DMS Reactivity Canonical Cluster Rep1	DMS Reactivity Alternate Cluster Rep1
22	NaN	NaN
23	NaN	NaN
24	0	0
25	NaN	NaN
26	NaN	NaN
27	NaN	NaN
28	NaN	NaN
29	NaN	NaN
30	NaN	NaN
31	NaN	NaN
32	NaN	NaN
33	NaN	NaN
34	NaN	NaN
35	0.05	0.278
36	0	0
37	0	0
38	NaN	NaN
39	NaN	NaN
40	NaN	NaN
41	NaN	NaN
42	NaN	NaN
43	NaN	NaN
44	NaN	NaN
45	NaN	NaN
46	0.995	0.809
47	NaN	NaN
48	0.417	0.528
49	0.626	0.737
50	0.807	0.263
51	0.527	0.216
52	0.401	0.242
53	NaN	NaN
54	0.964	0.437
55	1	0.665
56	1	0.982
57	NaN	NaN
58	NaN	NaN
59	0.947	0.687
60	NaN	NaN
61	0.421	0.389
62	0.269	0.242
63	NaN	NaN
64	NaN	NaN
65	NaN	NaN
66	0.326	0.41
67	NaN	NaN
68	NaN	NaN
69	0.524	0.527
70	NaN	NaN
71	NaN	NaN
72	0.25	0.374
73	NaN	NaN
74	0.357	0.474
75	0.351	0.237
76	NaN	NaN
77	NaN	NaN
78	NaN	NaN
79	0.335	0.213
80	NaN	NaN
81	NaN	NaN
82	NaN	NaN
83	NaN	NaN
84	NaN	NaN
85	0.874	0.678
86	NaN	NaN
87	1	1
88	1	0.912
89	0	0
90	0	0
91	NaN	NaN
92	0	0
93	NaN	NaN
94	0	0
95	NaN	NaN
96	0	0
97	NaN	NaN
98	NaN	NaN
99	NaN	NaN
100	NaN	NaN
101	NaN	NaN
102	NaN	NaN
103	NaN	NaN
104	0.213	0.361
105	NaN	NaN
106	1	1
107	NaN	NaN
108	0.027	0.988
109	NaN	NaN
110	NaN	NaN
111	0.052	0.334
112	0.018	0.481
113	NaN	NaN
114	NaN	NaN
115	NaN	NaN
116	0	0
117	0	0
118	NaN	NaN
119	0	0
120	NaN	NaN
121	NaN	NaN
122	NaN	NaN
123	0.026	0.379
124	NaN	NaN
125	NaN	NaN
126	0.26	0.203
127	0.181	0.12
128	0.161	0.118
129	0.127	0.071
130	NaN	NaN
131	0.103	0.147
132	0.514	0.324
133	NaN	NaN
134	0.316	0.222
135	NaN	NaN
136	NaN	NaN
137	0	0
138	0.182	0.147
139	NaN	NaN
140	NaN	NaN
141	0.405	0.511
142	0.099	0.097
143	NaN	NaN
144	0	0
145	0	0
146	NaN	NaN
147	NaN	NaN
148	0.35	0.253
149	0.398	0.505
150	1	1
151	1	1
152	0.688	1
153	NaN	NaN
154	NaN	NaN
155	NaN	NaN
156	0.739	0.375
157	0.708	0.66
158	NaN	NaN
159	NaN	NaN
160	0.97	1
161	NaN	NaN
162	0.923	0.24
163	NaN	NaN
164	0.937	0.333
165	NaN	NaN
166	0.61	0.84
167	0.804	1
168	0.474	1
169	1	0.186
170	0.964	0.2
171	0	0
172	0	0
173	0	0
174	0	0
175	0	0
176	0.083	0.088
177	NaN	NaN
178	NaN	NaN
179	NaN	NaN
180	0.026	0.728
181	0.022	0.688
182	NaN	NaN
183	0.042	0.688
184	NaN	NaN
185	NaN	NaN
186	1	1
187	NaN	NaN
188	NaN	NaN
189	NaN	NaN
190	0.13	0.366
191	0	0
192	0.963	0.731
193	NaN	NaN
194	NaN	NaN
195	NaN	NaN
196	0.604	0.767
197	NaN	NaN
198	0	0
199	0	0
200	0	0
201	0	0
202	NaN	NaN
203	0	0
204	0	0

## Sheet: Figure 5b
Figure 5a
Rep 1
Nucleotide	DMS Reactivity Canonical Cluster Rep1
22	NaN
23	NaN
24	0
25	NaN
26	NaN
27	NaN
28	NaN
29	NaN
30	NaN
31	NaN
32	NaN
33	NaN
34	NaN
35	0.05
36	0
37	0
38	NaN
39	NaN
40	NaN
41	NaN
42	NaN
43	NaN
44	NaN
45	NaN
46	0.995
47	NaN
48	0.417
49	0.626
50	0.807
51	0.527
52	0.401
53	NaN
54	0.964
55	1
56	1
57	NaN
58	NaN
59	0.947
60	NaN
61	0.421
62	0.269
63	NaN
64	NaN
65	NaN
66	0.326
67	NaN
68	NaN
69	0.524
70	NaN
71	NaN
72	0.25
73	NaN
74	0.357
75	0.351
76	NaN
77	NaN
78	NaN
79	0.335
80	NaN
81	NaN
82	NaN
83	NaN
84	NaN
85	0.874
86	NaN
87	1
88	1
89	0
90	0
91	NaN
92	0
93	NaN
94	0
95	NaN
96	0
97	NaN
98	NaN
99	NaN
100	NaN
101	NaN
102	NaN
103	NaN
104	0.213
105	NaN
106	1
107	NaN
108	0.027
109	NaN
110	NaN
111	0.052
112	0.018
113	NaN
114	NaN
115	NaN
116	0
117	0
118	NaN
119	0
120	NaN
121	NaN
122	NaN
123	0.026
124	NaN
125	NaN
126	0.26
127	0.181
128	0.161
129	0.127
130	NaN
131	0.103
132	0.514
133	NaN
134	0.316
135	NaN
136	NaN
137	0
138	0.182
139	NaN
140	NaN
141	0.405
142	0.099
143	NaN
144	0
145	0
146	NaN
147	NaN
148	0.35
149	0.398
150	1
151	1
152	0.688
153	NaN
154	NaN
155	NaN
156	0.739
157	0.708
158	NaN
159	NaN
160	0.97
161	NaN
162	0.923
163	NaN
164	0.937
165	NaN
166	0.61
167	0.804
168	0.474
169	1
170	0.964
171	0
172	0
173	0
174	0
175	0
176	0.083
177	NaN
178	NaN
179	NaN
180	0.026
181	0.022
182	NaN
183	0.042
184	NaN
185	NaN
186	1
187	NaN
188	NaN
189	NaN
190	0.13
191	0
192	0.963
193	NaN
194	NaN
195	NaN
196	0.604
197	NaN
198	0
199	0
200	0
201	0
202	NaN
203	0
204	0

## Sheet: Figure 5c
Figure 5a
Rep 1
Nucleotide	DMS Reactivity Alternate Cluster Rep1
22	NaN
23	NaN
24	0
25	NaN
26	NaN
27	NaN
28	NaN
29	NaN
30	NaN
31	NaN
32	NaN
33	NaN
34	NaN
35	0.278
36	0
37	0
38	NaN
39	NaN
40	NaN
41	NaN
42	NaN
43	NaN
44	NaN
45	NaN
46	0.809
47	NaN
48	0.528
49	0.737
50	0.263
51	0.216
52	0.242
53	NaN
54	0.437
55	0.665
56	0.982
57	NaN
58	NaN
59	0.687
60	NaN
61	0.389
62	0.242
63	NaN
64	NaN
65	NaN
66	0.41
67	NaN
68	NaN
69	0.527
70	NaN
71	NaN
72	0.374
73	NaN
74	0.474
75	0.237
76	NaN
77	NaN
78	NaN
79	0.213
80	NaN
81	NaN
82	NaN
83	NaN
84	NaN
85	0.678
86	NaN
87	1
88	0.912
89	0
90	0
91	NaN
92	0
93	NaN
94	0
95	NaN
96	0
97	NaN
98	NaN
99	NaN
100	NaN
101	NaN
102	NaN
103	NaN
104	0.361
105	NaN
106	1
107	NaN
108	0.988
109	NaN
110	NaN
111	0.334
112	0.481
113	NaN
114	NaN
115	NaN
116	0
117	0
118	NaN
119	0
120	NaN
121	NaN
122	NaN
123	0.379
124	NaN
125	NaN
126	0.203
127	0.12
128	0.118
129	0.071
130	NaN
131	0.147
132	0.324
133	NaN
134	0.222
135	NaN
136	NaN
137	0
138	0.147
139	NaN
140	NaN
141	0.511
142	0.097
143	NaN
144	0
145	0
146	NaN
147	NaN
148	0.253
149	0.505
150	1
151	1
152	1
153	NaN
154	NaN
155	NaN
156	0.375
157	0.66
158	NaN
159	NaN
160	1
161	NaN
162	0.24
163	NaN
164	0.333
165	NaN
166	0.84
167	1
168	1
169	0.186
170	0.2
171	0
172	0
173	0
174	0
175	0
176	0.088
177	NaN
178	NaN
179	NaN
180	0.728
181	0.688
182	NaN
183	0.688
184	NaN
185	NaN
186	1
187	NaN
188	NaN
189	NaN
190	0.366
191	0
192	0.731
193	NaN
194	NaN
195	NaN
196	0.767
197	NaN
198	0
199	0
200	0
201	0
202	NaN
203	0
204	0

[truncated: 40 more sheets: Figure 6a, Figure 6b, Figure 6c, Figure 7c, Figure 8a, Figure 8b, Figure 8c, Figure 8d, Figure 8e, Figure 9a, Figure 9b, Figure 9c, Figure S1a, Figure S1b, Figure S2a, Figure S2b, Figure S2c, Figure S2d, Figure S2e, Figure S2f …]
